# Supplementary material for: LINC01806 mediated by STAT1 promotes cell proliferation, migration, invasion, and stemness in non-small cell lung cancer through Notch signaling by miR-4428/NOTCH2 axis
Source: Cancer Cell Int. 2022 May 22;22:198. doi: 10.1186/s12935-022-02560-8 (PMC9125941; doi:10.1186/s12935-022-02560-8)
Supplement: Supplementary file 4 — Additional file 4: Table S2. Sequences of primers involved in RT-qPCR were listed. [file 12935_2022_2560_MOESM4_ESM.xlsx]

## Sheet: Sheet1
Gene	Sequence of forward primer (5' > 3')	Sequence of reverse primer (5' > 3')
LINC01806	TATCCTCCACGCAGCAGTTT	AGCCAGAACTATCGCAGGAC
STAT1	ATGGCAGTCTGGCGGCTGAATT	CCAAACCAGGCTGGCACAATTG
miR-4428	CAAGGAGACGGGAACATGG	CTCTACAGCTATATTGCCAGCCAC
NOTCH2	GTGCCTATGTCCATCTGGATGG	AGACACCTGAGTGCTGGCACAA
HES1	GGAAATGACAGTGAAGCACCTCC	GAAGCGGGTCACCTCGTTCATG
HES6	GCTGGAGAACGCCGAAGTGCT	TGGACACGAACGTGTGCACCTC
GAPDH	GGAGCGAGATCCCTCCAAAAT	GGCTGTTGTCATACTTCTCATGG
U6	CTCGCTTCGGCAGCACA	AACGCTTCACGAATTTGCGT
